# Supplementary material for: Fluc‐EGFP reporter mice reveal differential alterations of neuronal proteostasis in aging and disease
Source: EMBO J. 2021 Aug 19;40(19):e107260. doi: 10.15252/embj.2020107260 (PMC8488555; doi:10.15252/embj.2020107260)
Supplement: Supplementary file 3 — Source Data for Expanded View and Appendix [file EMBJ-40-e107260-s006.zip]

Archive with 10 entries (9 files):
- source_data_EV_Supp/
- __MACOSX/._source_data_EV_Supp
- source_data_EV_Supp/source_data_EV2.pdf
- __MACOSX/source_data_EV_Supp/._source_data_EV2.pdf
- source_data_EV_Supp/source_data_EV3.pdf
- __MACOSX/source_data_EV_Supp/._source_data_EV3.pdf
- source_data_EV_Supp/source_data_S1.pdf
- __MACOSX/source_data_EV_Supp/._source_data_S1.pdf
- source_data_EV_Supp/source_data_S2.pdf
- __MACOSX/source_data_EV_Supp/._source_data_S2.pdf
